# Supplementary material for: A cysteine selenosulfide redox switch for protein chemical synthesis
Source: Nat Commun. 2020 May 22;11:2558. doi: 10.1038/s41467-020-16359-6 (PMC7244499; doi:10.1038/s41467-020-16359-6)
Supplement: Supplementary file 4 — Source Data [file 41467_2020_16359_MOESM4_ESM.xlsx]

## Sheet: Figure 3b
Source data for the fitting of SetCys arm loss / Determination of rate constant at various pH - Fitting reports from Kintek										See Supplementary Table 3
pH 4.99
										Experiments : Exp1 (id=0)			Data to fit : Empirical Data.
Time	P									Data Points : 8			Fit Function : Fit to Model.
0	0									Params Fit : 1			Fit Domain : 1 observable(s) over 1 experiment(s).
175	21									Deg of Freedom : 7			Fit Time : 0.006 seconds
250	29									Chi : 2.61888
310	33									Chi2 / DoF : 0.97979
470	49									GammaQ : 0.44375
1360	87									Computed Sigma : 1.20009
1800	94
3150	99									Reaction Constant Constraint Value StdErr %Error Keq						RATE-CONSTANTS
										-------------------------------------------------------------------------------------						k+1 0.00135 0.000864
		histogram of the residuals				fit				A = P k+1 0.00135 0.000864 64.1 13500						k-1 0 n/a
		red line: distribution expected from the s values from the data								k-1 X 0 n/a n/a
		red line: distribution expected from the fitted curve
OUTPUT-FACTORS						INITIAL-CONCENTRATIONS						Covariance Matrix
a 12800 n/a						A-e1 0.008 n/a
												k+1
Experiment Factor Constraint Value StdErr %Error						Experiment Reagent Constraint Value StdErr %Error						-------------------------------------------------------------------------------------
-------------------------------------------------------------------------------------						-------------------------------------------------------------------------------------						k+1 +7.46e-007
Experiment 1 a X 12800 n/a n/a						Experiment 1 A X 0.008 n/a n/a
pH 5.25
										Experiments : Exp1 (id=0)			Data to fit : Empirical Data.
Time	P									Data Points : 7			Fit Function : Fit to Model.
0	0									Params Fit : 1			Fit Domain : 1 observable(s) over 1 experiment(s).
60	10									Deg of Freedom : 6			Fit Time : 0.006 seconds
152	24									Chi : 3.59751
214	33									Chi2 / DoF : 2.15701
310	45									GammaQ : 0.04397
394	52									Computed Sigma : 1.08120
464	61
										Errors are multiplied by 1.46868 to compensate for poor fit based on Chi2 / DOF >> 1
								RATE-CONSTANTS		Reaction Constant Constraint Value StdErr %Error Keq
								k+1 0.00184 0.000659		-------------------------------------------------------------------------------------
								k-1 0 n/a		A = P k+1 0.00184 0.000659 35.7 18400
										k-1 X 0 n/a n/a
OUTPUT-FACTORS						INITIAL-CONCENTRATIONS						Covariance Matrix
a 12800 n/a						A-e1 0.008 n/a
												k+1
												-------------------------------------------------------------------------------------
Experiment Factor Constraint Value StdErr %Error						Experiment Reagent Constraint Value StdErr %Error						k+1 +2.01e-007
-------------------------------------------------------------------------------------						-------------------------------------------------------------------------------------
Experiment 1 a X 12800 n/a n/a						Experiment 1 A X 0.008 n/a n/a
pH 5.54
Time	P									Experiments : Exp1 (id=0)			Data to fit : Empirical Data.
0	0									Data Points : 9			Fit Function : Fit to Model.
80	14									Params Fit : 1			Fit Domain : 1 observable(s) over 1 experiment(s).
180	30									Deg of Freedom : 8			Fit Time : 0.005 seconds
280	43									Chi : 5.98942
360	53									Chi2 / DoF : 4.48415
440	60									GammaQ : 0.00002
500	67									Computed Sigma : 1.12010
1400	98
1730	99									Errors are multiplied by 2.11758 to compensate for poor fit based on Chi2 / DOF >> 1
										Reaction Constant Constraint Value StdErr %Error Keq						RATE-CONSTANTS
										-------------------------------------------------------------------------------------						k+1 0.002 0.000752
										A = P k+1 0.002 0.000752 37.7 20000						k-1 0 n/a
OUTPUT-FACTORS						INITIAL-CONCENTRATIONS				k-1 X 0 n/a n/a
a 12900 n/a						A-e1 0.008 n/a
Experiment Factor Constraint Value StdErr %Error						Experiment Reagent Constraint Value StdErr %Error						Covariance Matrix
-------------------------------------------------------------------------------------						-------------------------------------------------------------------------------------
Experiment 1 a X 12900 n/a n/a						Experiment 1 A X 0.008 n/a n/a						k+1
												-------------------------------------------------------------------------------------
												k+1 +1.26e-007
pH 5.98
										Experiments : Exp1 (id=0)			Data to fit : Empirical Data.
Time	P									Data Points : 5			Fit Function : Fit to Model.
0	0									Params Fit : 1			Fit Domain : 1 observable(s) over 1 experiment(s).
150	31									Deg of Freedom : 4			Fit Time : 0.003 seconds
214	42									Chi : 18.73150
310	55									Chi2 / DoF : 87.71732
396	63									GammaQ : 0.00000
										Computed Sigma : 0.47609
										Errors are multiplied by 9.36575 to compensate for poor fit based on Chi2 / DOF >> 1
										Reaction Constant Constraint Value StdErr %Error Keq						RATE-CONSTANTS
										-------------------------------------------------------------------------------------						k+1 0.00242 0.000421
										A = P k+1 0.00242 0.000421 17.4 24200						k-1 0 n/a
OUTPUT-FACTORS						INITIAL-CONCENTRATIONS				k-1 X 0 n/a n/a
a 12900 n/a						A-e1 0.008 n/a
												Covariance Matrix
Experiment Factor Constraint Value StdErr %Error						Experiment Reagent Constraint Value StdErr %Error
-------------------------------------------------------------------------------------						-------------------------------------------------------------------------------------						k+1
Experiment 1 a X 12900 n/a n/a						Experiment 1 A X 0.008 n/a n/a						-------------------------------------------------------------------------------------
												k+1 +2.02e-009
pH 6.52
Time	S1									Experiments : Exp1 (id=0)			Data to fit : Empirical Data.
0	0									Data Points : 9			Fit Function : Fit to Model.
80	13									Params Fit : 1			Fit Domain : 1 observable(s) over 1 experiment(s).
180	30									Deg of Freedom : 8			Fit Time : 0.008 seconds
280	42									Chi : 4.18729
360	52									Chi2 / DoF : 2.19168
440	62									GammaQ : 0.02501
510	64									Computed Sigma : 1.70347
1400	98
1740	99									Errors are multiplied by 1.48043 to compensate for poor fit based on Chi2 / DOF >> 1
										Reaction Constant Constraint Value StdErr %Error Keq						RATE-CONSTANTS
										-------------------------------------------------------------------------------------						k+1 0.002 0.00117
OUTPUT-FACTORS										A = P k+1 0.002 0.00117 58.2 20000						k-1 0 n/a
a 12700 n/a						INITIAL-CONCENTRATIONS				k-1 X 0 n/a n/a
						A-e1 0.008 n/a
Experiment Factor Constraint Value StdErr %Error												Covariance Matrix
-------------------------------------------------------------------------------------						Experiment Reagent Constraint Value StdErr %Error
Experiment 1 a X 12700 n/a n/a						-------------------------------------------------------------------------------------						k+1
						Experiment 1 A X 0.008 n/a n/a						-------------------------------------------------------------------------------------
												k+1 +6.21e-007
pH 6.90
										Experiments : Exp1 (id=0)			Data to fit : Empirical Data.
Time	S1									Data Points : 11			Fit Function : Fit to Model.
0	0									Params Fit : 1			Fit Domain : 1 observable(s) over 1 experiment(s).
55	9									Deg of Freedom : 10			Fit Time : 0.007 seconds
125	19									Chi : 5.25125
180	27									Chi2 / DoF : 2.75756
240	34									GammaQ : 0.00211
300	41									Computed Sigma : 1.18148
440	54
1415	96									Errors are multiplied by 1.66059 to compensate for poor fit based on Chi2 / DOF >> 1
1560	97
1950	98									Reaction Constant Constraint Value StdErr %Error Keq						RATE-CONSTANTS
2845	100									-------------------------------------------------------------------------------------						k+1 0.00172 0.000662
										A = P k+1 0.00172 0.000662 38.5 17200						k-1 0 n/a
										k-1 X 0 n/a n/a
						INITIAL-CONCENTRATIONS
OUTPUT-FACTORS						A-e1 0.008 n/a
a 12800 n/a												Covariance Matrix
Experiment Factor Constraint Value StdErr %Error						Experiment Reagent Constraint Value StdErr %Error						k+1
-------------------------------------------------------------------------------------						-------------------------------------------------------------------------------------						-------------------------------------------------------------------------------------
Experiment 1 a X 12800 n/a n/a						Experiment 1 A X 0.008 n/a n/a						k+1 +1.59e-007
pH 7.22
										Experiments : Exp1 (id=0)			Data to fit : Empirical Data.
Time	S1									Data Points : 9			Fit Function : Fit to Model.
0	0									Params Fit : 1			Fit Domain : 1 observable(s) over 1 experiment(s).
80	8									Deg of Freedom : 8			Fit Time : 0.004 seconds
180	18									Chi : 10.01140
280	28									Chi2 / DoF : 12.52851
360	35									GammaQ : 0.00000
440	42									Computed Sigma : 1.57269
520	50
1410	87									Errors are multiplied by 3.53956 to compensate for poor fit based on Chi2 / DOF >> 1
1750	92
										Reaction Constant Constraint Value StdErr %Error Keq						RATE-CONSTANTS
										-------------------------------------------------------------------------------------						k+1 0.00118 0.000853
										A = P k+1 0.00118 0.000853 72.1 11800						k-1 0 n/a
OUTPUT-FACTORS						INITIAL-CONCENTRATIONS				k-1 X 0 n/a n/a
a 13000 n/a						A-e1 0.008 n/a
												Covariance Matrix
Experiment Factor Constraint Value StdErr %Error						Experiment Reagent Constraint Value StdErr %Error
-------------------------------------------------------------------------------------						-------------------------------------------------------------------------------------						k+1
Experiment 1 a X 13000 n/a n/a						Experiment 1 A X 0.008 n/a n/a						-------------------------------------------------------------------------------------
												k+1 +5.81e-008
pH 7.54
										Experiments : Exp1 (id=0)			Data to fit : Empirical Data.
Time	S1									Data Points : 9			Fit Function : Fit to Model.
0	0									Params Fit : 1			Fit Domain : 1 observable(s) over 1 experiment(s).
100	8									Deg of Freedom : 8			Fit Time : 0.005 seconds
220	18									Chi : 4.00019
350	27									Chi2 / DoF : 2.00019
1355	73									GammaQ : 0.04236
1490	76									Computed Sigma : 0.49394
1760	83
1865	84									Errors are multiplied by 1.41428 to compensate for poor fit based on Chi2 / DOF >> 1
2780	96
										Reaction Constant Constraint Value StdErr %Error Keq						RATE-CONSTANTS
										-------------------------------------------------------------------------------------						k+1 0.000871 3.67e-005
										A = P k+1 0.000871 3.67e-005 4.21 8710						k-1 0 n/a
OUTPUT-FACTORS						INITIAL-CONCENTRATIONS
a 13100 n/a						A-e1 0.008 n/a
												Covariance Matrix
Experiment Factor Constraint Value StdErr %Error						Experiment Reagent Constraint Value StdErr %Error
-------------------------------------------------------------------------------------						-------------------------------------------------------------------------------------						k+1
Experiment 1 a X 13100 n/a n/a						Experiment 1 A X 0.008 n/a n/a						-------------------------------------------------------------------------------------
												k+1 +6.73e-010
pH 8.03
										Experiments : Exp1 (id=0)			Data to fit : Empirical Data.
Time	S1									Data Points : 11			Fit Function : Fit to Model.
0	0									Params Fit : 1			Fit Domain : 1 observable(s) over 1 experiment(s).
100	4									Deg of Freedom : 10			Fit Time : 0.005 seconds
220	10									Chi : 5.26591
340	15									Chi2 / DoF : 2.77299
1355	48									GammaQ : 0.00199
1490	53									Computed Sigma : 1.15476
1670	55
1865	60									Errors are multiplied by 1.66523 to compensate for poor fit based on Chi2 / DOF >> 1
2780	77
3185	82									Reaction Constant Constraint Value StdErr %Error Keq						RATE-CONSTANTS
7400	99									-------------------------------------------------------------------------------------						k+1 0.000458 6.61e-005
										A = P k+1 0.000458 6.61e-005 14.4 4580						k-1 0 n/a
OUTPUT-FACTORS						INITIAL-CONCENTRATIONS
a 13100 n/a						A-e1 0.008 n/a						Covariance Matrix
Experiment Factor Constraint Value StdErr %Error						Experiment Reagent Constraint Value StdErr %Error						k+1
-------------------------------------------------------------------------------------						-------------------------------------------------------------------------------------						-------------------------------------------------------------------------------------
Experiment 1 a X 13100 n/a n/a						Experiment 1 A X 0.008 n/a n/a						k+1 +1.57e-009
pH 8.49
										Experiments : Exp1 (id=0)			Data to fit : Empirical Data.
Time	S1									Data Points : 7			Fit Function : Fit to Model.
0	0									Params Fit : 1			Fit Domain : 1 observable(s) over 1 experiment(s).
165	2									Deg of Freedom : 6			Fit Time : 0.004 seconds
400	6									Chi : 1.09901
1360	17									Chi2 / DoF : 0.20130
1840	23									GammaQ : 0.97650
2810	34									Computed Sigma : 0.46956
4250	46
										Reaction Constant Constraint Value StdErr %Error Keq						RATE-CONSTANTS
										-------------------------------------------------------------------------------------						k+1 0.000136 5.26e-005
										A = P k+1 0.000136 5.26e-005 38.8 1360						k-1 0 n/a
										k-1 X 0 n/a n/a
OUTPUT-FACTORS						INITIAL-CONCENTRATIONS
a 13200 n/a						A-e1 0.008 n/a						Covariance Matrix
Experiment Factor Constraint Value StdErr %Error						Experiment Reagent Constraint Value StdErr %Error						k+1
-------------------------------------------------------------------------------------						-------------------------------------------------------------------------------------						-------------------------------------------------------------------------------------
Experiment 1 a X 13200 n/a n/a						Experiment 1 A X 0.008 n/a n/a						k+1 +2.77e-009
Fitting reaction rates at various pH to a gaussian curve (Sigmaplot) - Fitting report
pH	k1 (min-1)	standard error			Data Source: Data 1 in Fit							Fit Equation Description:
4.99	0.00135	0.00086			Equation: Peak; Gaussian, 3 Parameter							[Variables]
5.25	0.00184	0.00066			f = a*exp(-,5*((x-x0)/b)^2)							x = col(5)
5.54	0.002	0.00075										y = col(6)
5.98	0.00242	0.00042										reciprocal_y = 1/abs(y)
6.52	0.002	0.00117			R	Rsqr	Adj Rsqr	Standard Error of Estimate				reciprocal_ysquare = 1/y^2
6.9	0.00172	0.00066										reciprocal_x = 1/abs(x)
7.22	0.00118	0.00085			0,9949	0,9898	0,9869		8,3964E-005			reciprocal_xsquare = 1/x^2
7.55	0.00087	4e-05										reciprocal_pred = 1/abs(f)
8.03	0.00046	7e-05				Coefficient	Std. Error	t	P			reciprocal_predsqr = 1/f^2
8.49	0.00014	5e-05										weight_Cauchy = 1/(1+4*(y-f)^2)
					a	0,0023		5,3761E-005	43,1622	<0,0001		'Automatic Initial Parameter Estimate Functions
					b	1,0573		0,0359	29,4609	<0,0001		peaksign(q) = if(total(q)>q[1]; 1; -1)
					x0	6,0417		0,0283	213,4300	<0,0001		xatymin(q;r) = xatymax(q;max(r)-r)
												[Parameters]
					Analysis of Variance:							a = if(peaksign(y)>0; max(y); min(y)) ''Auto {{previous: 0,00232044}}
												b = if(fwhm(x;abs(y))<>0; fwhm(x;abs(y))/2,2; 1) ''Auto {{previous: 1,05727}}
							DF	SS	MS			x0 = if(peaksign(y)>0; xatymax(x;y); xatymin(x;y)) ''Auto {{previous: 6,04167}}
					Regression	3	2,4354E-005	8,1180E-006				[Equation]
					Residual	7	4,9349E-008	7,0499E-009				f = a*exp(-,5*((x-x0)/b)^2)
					Total		10	2,4403E-005	2,4403E-006			fit f to y
												''fit f to y with weight reciprocal_y
					Corrected for the mean of the observations:							''fit f to y with weight reciprocal_ysquare														F		P
							DF	SS		MS		''fit f to y with weight reciprocal_x
					Regression	2	4,8100E-006	2,4050E-006	341,1397	<0,0001		''fit f to y with weight reciprocal_xsquare
					Residual	7	4,9349E-008	7,0499E-009				''fit f to y with weight reciprocal_pred
					Total		9	4,8594E-006	5,3993E-007			''fit f to y with weight reciprocal_predsqr
												''fit f to y with weight weight_Cauchy
					Statistical Tests:							[Constraints]
												b>0
					Normality Test (Shapiro-Wilk)	Passed	(P = 0,2232)					[Options]
						W Statistic= 0,9007	Significance Level = <0,0001					tolerance=1e-10
												stepsize=1
					Constant Variance Test		Passed	(P = <0,0001)				iterations=200
												''iterations=200
												Number of Iterations Performed = 7

## Sheet: Figure 4b
Source data for the NCL reaction at 0.1 mM - Fitting reports from Kintek Software							See supplementary figure 102 & Supplementary Table 4
Time	S1	S2								Experiments : Exp1 (id=0)			Data to fit : Empirical Data.
0	1.21	8.74								Data Points : 34			Fit Function : Fit to Model.
15	14.16	52.78								Params Fit : 3			Fit Domain : 2 observable(s) over 1 experiment(s).
30	29.21	55.63								Deg of Freedom : 31			Fit Time : 0.117 seconds
45	43.07	47.35								Chi : 15.11588
60	53.69	39.59								Chi2 / DoF : 7.37064
75	63.16	30.48								GammaQ : 0.00000
90	68.11	26.77								Computed Sigma : 1.87386
120	76.85	17.94
155	82.48	12.09								Errors are multiplied by 2.71489 to compensate for poor fit based on Chi2 / DOF >> 1
180	86.74	8.18
210	89.37	5.52
240	90.7	4.05								Reaction Constant Constraint Value StdErr %Error Keq							RATE-CONSTANTS
270	91.95	2.63								-------------------------------------------------------------------------------------							k+1 0.257 0.0124
300	92.57	2.2								Alkthioester + MPAA = Arthioester + alkthiol k+1 0.257 0.0124 4.85 0.00198							k-1 130 34
360	92.91	1.43								k-1 130 34 26.2							k+2 243 5.75
420	94.3	0															k-2 0 n/a
1320	94.12	2.55								Arthioester + Cyspep = lCyspep + MPAA k+2 243 5.75 2.37 2.43e+009
										k-2 X 0 n/a n/a
												INITIAL-CONCENTRATIONS
						OUTPUT-FACTORS						Alkthioester-e1 0.0001 n/a
						a 942000 n/a						MPAA-e1 0.2 n/a
						b 1.33e+006 n/a						Cyspep-e1 0.00015 n/a
												Experiment Reagent Constraint Value StdErr %Error
												-------------------------------------------------------------------------------------
						Experiment Factor Constraint Value StdErr %Error						Experiment 1 Alkthioester X 0.0001 n/a n/a
						-------------------------------------------------------------------------------------						Experiment 1 MPAA X 0.2 n/a n/a
						Experiment 1 a X 942000 n/a n/a						Experiment 1 Cyspep X 0.00015 n/a n/a
						b X 1.33e+006 n/a n/a
						Covariance Matrix
						k+1 k-1 k+2
						-------------------------------------------------------------------------------------
						k+1 +2.1e-005
						k-1 +0.0353 +156
						k+2 +0 +0 +4.49
Source data for the SetCys ligation - Fitting reports from Kintek software							See supplementary figure 106, Supplementary Table 5
										Experiments : Exp1 (id=0)			Data to fit : Empirical Data.
Time	S1	S2								Data Points : 34			Fit Function : Fit to Model.
0	0	0								Params Fit : 3			Fit Domain : 2 observable(s) over 1 experiment(s).
20	60	0								Deg of Freedom : 31			Fit Time : 0.871 seconds
40	77	0								Chi : 7.53076
60	81	0								Chi2 / DoF : 1.82943
80	84	3								GammaQ : 0.00323
100	84	4								Computed Sigma : 2.23630
150	84	4
210	83	7								Errors are multiplied by 1.35256 to compensate for poor fit based on Chi2 / DOF >> 1
270	78	11
410	73	17
1300	36	52								Reaction Constant Constraint Value StdErr %Error Keq
1520	25	63								-------------------------------------------------------------------------------------
1710	24	62								fSetCysP = fCysP k+1 X 0.00119 n/a n/a (11900)
1870	17	70								k-1 X 0 n/a n/a
2740	7	83
3230	4	84								Alkthioester + MPAA = Arthioester + MPA k+2 X 0.257 n/a n/a (0.00198)
4180	1	87								k-2 X 130 n/a n/a
										fSetCysP + Arthioester = lSetCysP + MPAA k+3 182 48.7 26.8 2870
										k-3 0.0633 0.0315 49.7
						RATE-CONSTANTS
						k+1 0.00119 n/a				fCysP + Arthioester = lCysP + MPAA k+4 X 243 n/a n/a (2.43e+009)
						k-1 0 n/a				k-4 X 0 n/a n/a
						k+2 0.257 n/a
						k-2 130 n/a				lSetCysP = lCysP k+5 0 0 n/a 0
						k+3 182 48.7				k-5 X 0 n/a n/a
						k-3 0.0633 0.0315
						k+4 243 n/a
						k-4 0 n/a						OUTPUT-FACTORS
						k+5 0 0						a 14800 n/a
						k-5 0 n/a						b 11100 n/a
						Experiment Factor Constraint Value StdErr %Error						Experiment Reagent Constraint Value StdErr %Error
						-------------------------------------------------------------------------------------						-------------------------------------------------------------------------------------
						Experiment 1 a X 14800 n/a n/a						Experiment 1 fSetCysP X 0.0096 n/a n/a
						b X 11100 n/a n/a						Experiment 1 Alkthioester X 0.008 n/a n/a
												Experiment 1 MPAA X 0.2 n/a n/a
						Covariance Matrix						INITIAL-CONCENTRATIONS
												fSetCysP-e1 0.0096 n/a
						k+3 k-3 k+5						Alkthioester-e1 0.008 n/a
						-------------------------------------------------------------------------------------						MPAA-e1 0.2 n/a
						k+3 +1300
						k-3 +0.827 +0.000541
						k+5 +0 +0 +0
Source data for the SetCys ligation - Chi² manual calculation
Chi² calculation from experimental and fitted points was made according to the following formula:
(Press, W. H.; Tevkoiski, S. A.; Vetterling, W. T. ;Flannery, B. P. Modeling of data. In Numerical Recipes,
The Art of Scientific Computing. 773-839 (Cambridge University Press, 2007)
Experimental values				Fitted Values
Time	S1	S2		Time	S1	S2		Standard deviation			chi²
0	0	0		0	0	0		for each trace
20	60	0		20	60.2615	0.66279		σ trace 1	2.43416		0.011541	0.221001
40	77	0		40	77.4699	1.60742		σ trace 2	1.40987		0.037266	1.29987
60	81	0		60	82.6744	2.53784					0.473173	3.24019
80	84	3		80	83.9488	3.44677					0.000442427	0.100418
100	84	4		100	83.8122	4.34195					0.00595241	0.0588257
150	84	4		150	81.8352	6.54669					0.790929	3.26283
210	83	7		210	78.9736	9.15382					2.73612	2.33378
270	78	11		270	76.1149	11.7272					0.59975	0.266042
410	73	17		410	69.6191	17.605					1.92915	0.184142
1300	36	52		1300	34.5258	50.5952					0.366788	0.992821
1520	25	63		1520	27.6014	57.4893					1.14213	15.2776
1710	24	62		1710	22.2154	63					0.537506	0.503086
1870	17	70		1870	18.1197	67.3035					0.211595	3.65799
2740	7	83		2740	3.34109	84.3321					2.25946	0.892721
3230	4	84		3230	0.545888	88.2119					2.01361	8.92479
4180	1	87		4180	0.000864547	89.0972					0.168481	2.2127
										Calculated chi² =		56.7127
										Kintek reported value: 56.71233

## Sheet: Figure 6d
		SigmaPlot v13.0
Figure 5d			K1B#1	K1B#2	K1B#3	cK1-1f#1	cK1-1f#2	cK1-1f#3	cK1-2f#1	cK1-2f#2	cK1-2f#3
		-11.5229	388309	358499	318734	262873	229831	240873	141051	143077	125438
		-10.5229	384677	350724	330935	247185	223142	220163	139230	118865	103476
None readable wells		-10		329332	354732	211842	168194	184206	95274	90272	77008
		-9.52288	294229		299172	109095	85351	81275	43077	42607	23217
		-9	267486	248248	206158	60489	46497	42592	22627	22219	20130
		-8.52288	166109	140355	145866	12764	9067	9562	5130	7077	5843
		-8	46160	29271	25523	3954	3677	3404	2789	2912	2744
		-7.52288	15751	8781	5207	8141	8532	5423	2634	2732	2358
		-7	27361	18598		21316	22680	16705	5258	5740	4446
		-6.52288	36759	31328	23107	35445		29451	8820	9309	8859
		Normalization to 100% max signal
		Log[NK1] (M)	K1B#1	K1B#2	K1B#3	cK1-1f#1	cK1-1f#2	cK1-1f#3	cK1-2f#1	cK1-2f#2	cK1-2f#3
		-11.5229	109.327	100.934	89.7386	106.213	92.8626	97.3241	108.667	110.228	96.6385
		-10.5229	108.305	98.7452	93.1737	99.8745	90.16	88.9563	107.264	91.5746	79.7187
		-10		92.7224	99.8737	85.5942	67.9584	74.428	73.3999	69.5463	59.3276
		-9.52288	82.8392		84.2309	44.0796	34.4859	32.839	33.1869	32.8248	17.8866
		-9	75.3098	69.8934	58.0431	24.4404	18.787	17.2092	17.432	17.1177	15.5083
		-8.52288	46.7675	39.5165	41.0681	5.15726	3.6635	3.8635	3.95219	5.45218	4.50149
		-8	12.9962	8.24116	7.18592	1.5976	1.48568	1.37538	2.14867	2.24343	2.114
		-7.52288	4.43464	2.47226	1.46601	3.28935	3.44733	2.19115	2.02925	2.10475	1.81662
		-7	7.7034	5.23621		8.61268	9.1638	6.74961	4.05081	4.42214	3.42523
		-6.52288	10.3494	8.8203	6.5057	14.3215		11.8996	6.795	7.17173	6.82505
		Non linear regression sigmoid quad-parameter
		Parameter Values
		min	1.77299	3.32212	2.01042
		logEC50	-8.73523	-9.66991	-9.77909
		EC50	1.84e-09	2.138e-10	1.663e-10
		Std. Errors
		min	2.31307	1.82339	1.90847
		logEC50	0.0530528	0.0512504	0.0556445
		95% Confidence Intervals
		min	-2,991 to 6,537	-0,4192 to 7,063	-1,899 to 5,92
		logEC50	-8,844 to -8,626	-9,775 to -9,565	-9,893 to -9,665
		EC50	1,431e-9 to 2,366e-9	1,679e-10 to 2,724e-10	1,279e-10 to 2,162e-10
		Goodness of Fit
		Degrees of Freedom	25	27	28
		R2	0.977133	0.971531	0.966435
		Residual Sum of Squares	1001.05	1161.81	1486.25
		Sy.x	6.32787	6.55973	7.28562
		Fit Status	Converged	Converged	Converged
		Data
		Number of X Values	10	10	10
		Number of Y Replicates	3	3	3
		Total Number of Y Values	27	29	30
		Number of Missing Values	3	1	0

## Sheet: Figure 6e
Figure 5e		LAS3000 Fuji Camera			Replicat#1	1	2	3	4	5	6	7	8	9	Well
		mode: "High"			Replicat#2	10	11	12	13	14	15	16	17	18	Well
		Increment				Ctrl	HGF 300pM	S 50nM	K1B/S 100nM	K1B/S 10nM	cK1-1f/S 100nM	cK1-1f/S 10nM	cK1-2f/S 100nM	cK1-2f/S 10nM
		Export format .Tiff
anti-P-MET											anti-P-Akt									anti-P-ERK
expo 5min											expo 3min									expo 3min
anti-MET											anti-AKT
expo 3min											expo 3min									anti-ERK (top) anti-Akt (bottom)
																				expo 20s
	Lysate quantification:
	Sample	OD	µg/µL
	1	3.04	0.76
	2	2.47	0.6175
	3	2.25	0.5625
	4	2.25	0.5625
	5	2.2	0.55
	6	2.18	0.545
	7	2.29	0.5725
	8	3.14	0.785
	9	3.22	0.805
	10	2.41	0.6025
	11	2.32	0.58
	12	2.32	0.58
	13	2.37	0.5925
	14	2.6	0.65
	15	2.68	0.67
	16	3.54	0.885
	17	3.41	0.8525
	18	3.04	0.76

## Sheet: Figure 6f
Figure 5f	Nikon Eclipse TS100		expo 1/60s			HemaColor Staining
X40
magnification
X200
magnification

## Sheet: Sup Table 1 & Sup Fig 68 
Source data for the fitting of SetCys arm loss in the presence of various reductants / Fitting reports from Kintek										See supplementary figure 68 and Supplementary Table 1
Trace 3 was not fitted.
Trace 1
S48 TCEP												Experiments : Exp1 (id=0)
												Data Points : 13
Time	P											Params Fit : 1
0	0											Deg of Freedom : 12
40	7											Chi : 14.75298
100	16											Chi2 / DoF : 18.13753
160	25											GammaQ : 0.00000
220	32											Computed Sigma : 1.53336
280	40
330	45											Errors are multiplied by 4.25882 to compensate for poor fit based on Chi2 / DOF >> 1
390	51
690	73											Reaction Constant Constraint Value StdErr %Error Keq
1310	92											-------------------------------------------------------------------------------------
1520	96											R = P k+1 0.00187 0.000835 44.6 18700
1830	98											k-1 X 0 n/a n/a
2880	100
												RATE-CONSTANTS
												k+1 0.00187 0.000835
Experiment Factor Constraint Value StdErr %Error						Experiment Reagent Constraint Value StdErr %Error						k-1 0 n/a
-------------------------------------------------------------------------------------						-------------------------------------------------------------------------------------
Experiment 1 a X 12300 n/a n/a						Experiment 1 R X 0.008 n/a n/a
												Covariance Matrix
OUTPUT-FACTORS						INITIAL-CONCENTRATIONS
a 12300 n/a						R-e1 0.008 n/a						k+1
												-------------------------------------------------------------------------------------
												k+1 +3.84e-008
Trace 2
S48 DTT												Experiments : Exp1 (id=0)
												Data Points : 12
temps (min)	P											Params Fit : 1
0	0											Deg of Freedom : 11
60	3											Chi : 4.53767
180	12											Chi2 / DoF : 1.87186
300	22											GammaQ : 0.03787
680	34											Computed Sigma : 2.37576
1300	59
1510	64											Errors are multiplied by 1.36816 to compensate for poor fit based on Chi2 / DOF >> 1
1820	66
2870	81											Reaction Constant Constraint Value StdErr %Error Keq
3230	84											-------------------------------------------------------------------------------------
4180	91											R = P k+1 0.000669 0.000163 24.4 6690
8640	98											k-1 X 0 n/a n/a
												RATE-CONSTANTS
												k+1 0.000669 0.000163
Experiment Factor Constraint Value StdErr %Error						Experiment Reagent Constraint Value StdErr %Error						k-1 0 n/a
-------------------------------------------------------------------------------------						-------------------------------------------------------------------------------------
Experiment 1 a X 12300 n/a n/a						Experiment 1 R X 0.008 n/a n/a
OUTPUT-FACTORS						INITIAL-CONCENTRATIONS
a 12300 n/a						R-e1 0.008 n/a
Covariance Matrix
k+1
-------------------------------------------------------------------------------------
k+1 +1.42e-008

## Sheet: Sup Table 2 & Sup Fig 65 
Competitive ligation experiment involving a Cys and SetCys peptide										See supplementary figure 65 and Supplementary Table 2
S66 trace 1										Experiments : Exp1 (id=0)
										Data Points : 10
temps (min)	P									Params Fit : 1
0	0									Deg of Freedom : 9
11	44									Chi : 9.55495
20	63									Chi2 / DoF : 10.14412
30	77									GammaQ : 0.00000
41	85									Computed Sigma : 1.57742
50	89
66	93									Errors are multiplied by 3.18498 to compensate for poor fit based on Chi2 / DOF >> 1
81	95
110	99									Reaction Constant Constraint Value StdErr %Error Keq						RATE-CONSTANTS
300	100									-------------------------------------------------------------------------------------						k+1 0.0495 0.00279
										R = P k+1 0.0495 0.00279 5.64 495000						k-1 0 n/a
OUTPUT-FACTORS						INITIAL-CONCENTRATIONS				k-1 X 0 n/a n/a
a 12400 n/a						R-e1 0.008 n/a
Experiment Factor Constraint Value StdErr %Error						Experiment Reagent Constraint Value StdErr %Error						Covariance Matrix
-------------------------------------------------------------------------------------						-------------------------------------------------------------------------------------
Experiment 1 a X 12400 n/a n/a						Experiment 1 R X 0.008 n/a n/a						k+1
												-------------------------------------------------------------------------------------
												k+1 +7.69e-007
S66 Trace 2
											Experiments : Exp1 (id=0)
											Data Points : 10
temps (min)	P										Params Fit : 1
0	0										Deg of Freedom : 9
60	21										Chi : 16.88815
150	49										Chi2 / DoF : 31.68996
210	60										GammaQ : 0.00000
270	69										Computed Sigma : 1.11133
330	75
390	80										Errors are multiplied by 5.62938 to compensate for poor fit based on Chi2 / DOF >> 1
670	92
1390	99										Reaction Constant Constraint Value StdErr %Error Keq
1800	100										-------------------------------------------------------------------------------------						RATE-CONSTANTS
											R = P k+1 0.00433 0.00102 23.5 43300						k+1 0.00433 0.00102
											k-1 X 0 n/a n/a						k-1 0 n/a
OUTPUT-FACTORS						INITIAL-CONCENTRATIONS
a 12400 n/a						R-e1 0.008 n/a						Covariance Matrix
Experiment Factor Constraint Value StdErr %Error						Experiment Reagent Constraint Value StdErr %Error						k+1
-------------------------------------------------------------------------------------						-------------------------------------------------------------------------------------						-------------------------------------------------------------------------------------
Experiment 1 a X 12400 n/a n/a						Experiment 1 R X 0.008 n/a n/a						k+1 +3.25e-008
